# Supplementary material for: Genomic resources for the scuttle fly Megaselia abdita: a model organism for comparative developmental studies in flies
Source: Development. 2025 Nov 24;152(22):dev204732. doi: 10.1242/dev.204732 (PMC12687330; doi:10.1242/dev.204732)
Supplement: Table S6. Fluorescent in situ hybridization chain reaction probe sequences. [file develop-152-204732-TableS6.xlsx]

## Sheet: Sheet1
	Scaffold_2.3491 (Mab-zen)
1	CCTCGTAAATCCTCATCAaaAAATTATCTAAACTTAACCTAATTA
2	TTAATATAAAAAACTGTTTAATTTAaaATCATCCAGTAAACCGCC
3	CCTCGTAAATCCTCATCAaaAAATTAAAGCTCCAAGATATCAATG
4	AAAAGGTCAACTAAAAATTTATAGTaaATCATCCAGTAAACCGCC
5	CCTCGTAAATCCTCATCAaaGAGTATGAACTGTAGTCTAGATCAG
6	GAATCGATGTAGGCATCTGGAGATAaaATCATCCAGTAAACCGCC
7	CCTCGTAAATCCTCATCAaaCTTGTAAAAAACTTTCACTGAGAAA
8	ATGAGGAACTAGTGTTTTGGAGACTaaATCATCCAGTAAACCGCC
9	CCTCGTAAATCCTCATCAaaTTGTGGGATGGTATTAAAATAATAT
10	TGAATAATCTCCAAAGTACTGGTCGaaATCATCCAGTAAACCGCC
11	CCTCGTAAATCCTCATCAaaTTGCTGAAAATCATTGGCTCTGGGA
12	GCTGCAATTGTTTGAGGTAGTTCAAaaATCATCCAGTAAACCGCC
13	CCTCGTAAATCCTCATCAaaGTTCAACGGTGTGATTGATTTCTCT
14	TGCTTCTAAGTGTTTCAACAGGGATaaATCATCCAGTAAACCGCC
15	CCTCGTAAATCCTCATCAaaAAGTCTTTGAACAGTGGCACTTTGT
16	GACAGTAACATCTTGAGAATAAGATaaATCATCCAGTAAACCGCC
17	CCTCGTAAATCCTCATCAaaGGAGAGGATGTATTACTGCCTGATG
18	TCGTTTTTCTGAACTGGGATTGGCTaaATCATCCAGTAAACCGCC
19	CCTCGTAAATCCTCATCAaaGAATCCTATTCATATCTTTCTTGCT
20	AACTGCGATTCTTGTAATATTCTCCaaATCATCCAGTAAACCGCC
21	CCTCGTAAATCCTCATCAaaCACCTGTCTCTCACTCAAAGAGAGG
22	CATTCGTCTGTTCTGGAACCAAATCaaATCATCCAGTAAACCGCC
23	CCTCGTAAATCCTCATCAaaTTGAGATACTTATTTTTCTTAAATT
24	AGGGAGATTTCAATTCTTCTTGGCCaaATCATCCAGTAAACCGCC
25	CCTCGTAAATCCTCATCAaaTGAAAGCTGTCCTGGATCTCTTGGT
26	TTTCTAATTCCAATAATTGAATACTaaATCATCCAGTAAACCGCC
27	CCTCGTAAATCCTCATCAaaACTTCCATTGTCGGAGAGTTCTATT
28	TGCAGGGCTGCTGGTCTTGTCACTAaaATCATCCAGTAAACCGCC
29	CCTCGTAAATCCTCATCAaaGTTCTTTCCATCAAGCCGTCCTCAA
30	TGCTCCATTTTTGGTATAATCCTTAaaATCATCCAGTAAACCGCC
31	CCTCGTAAATCCTCATCAaaGCAGATAATTTTATTGTCCTGCGGT
32	TAATCCTGTTAAATACTTTTGACTCaaATCATCCAGTAAACCGCC
33	CCTCGTAAATCCTCATCAaaAATTTTACAACAAGCGACACCAAAG
34	GTAAATAGACAAACTCACTACTGGAaaATCATCCAGTAAACCGCC
	Scaffold_2.3495 (Mab-zen-like)
1	GTCCCTGCCTCTATATCTttAACTAGTTAATACATAAAAACACTA
2	AAAATATTAAATCATTTAATCCAATttCCACTCAACTTTAACCCG
3	GTCCCTGCCTCTATATCTttGCTAAGCATGCTTTAAAAGCTACAT
4	AGATAAAAGTTCACTGTCGAAAATAttCCACTCAACTTTAACCCG
5	GTCCCTGCCTCTATATCTttACTGTCTAGTCTGATTCTCCTGGAT
6	TACTCAAAGGAATTAATAGATGGAGttCCACTCAACTTTAACCCG
7	GTCCCTGCCTCTATATCTttCCATAATAATTGCTGTTGTAGTTAT
8	GGTTGTTCATCTGAGACATAGTTTCttCCACTCAACTTTAACCCG
9	GTCCCTGCCTCTATATCTttGCTCCAAACTTTGAAGGACAAAGTC
10	GGTAGTTTTGTTGAACAGCTGAGGTttCCACTCAACTTTAACCCG
11	GTCCCTGCCTCTATATCTttCTGGATATTTTGGACATAAGGCATA
12	GTCATCAACAAGATATTGTTGAGTTttCCACTCAACTTTAACCCG
13	GTCCCTGCCTCTATATCTttAAGATCTTTGAGTAATCAGGACCGA
14	GGTGTTGTCGAAGAGATCAAATCGTttCCACTCAACTTTAACCCG
15	GTCCCTGCCTCTATATCTttGTTGATAGACAGCGTGGTCTTCATT
16	AAGGTGTCTGTTGATACACTTGAGGttCCACTCAACTTTAACCCG
17	GTCCCTGCCTCTATATCTttTCCATAAGACAACAGCCTTTTGACA
18	TTCTTGTCTGCTTCTTTTTTGTGGAttCCACTCAACTTTAACCCG
19	GTCCCTGCCTCTATATCTttAAGTAGGCCTCTTTAAGTGGAGCAT
20	GGTGTCCTTTCATTCTCTTTACAAGttCCACTCAACTTTAACCCG
21	GTCCCTGCCTCTATATCTttTCTGGAACCAAATTTTGACCTGTTT
22	TGATTTTCTTTTCTTTCATCCTTCTttCCACTCAACTTTAACCCG
23	GTCCCTGCCTCTATATCTttATTGCGTCTGGCTCTGATGAGGTAT
24	ATCCAGGTTCAAACGGGTAGCTATGttCCACTCAACTTTAACCCG
25	GTCCCTGCCTCTATATCTttTTCAATTGAGTTAGAGTGAAATTGG
26	GAGATTGTGAACTCTTTTTTCAACTttCCACTCAACTTTAACCCG
27	GTCCCTGCCTCTATATCTttAATCCTCAGCTCCAGAATCTTCGGA
28	TTGATCTTCTGACTTTCGAGTTGGAttCCACTCAACTTTAACCCG
29	GTCCCTGCCTCTATATCTttGTCTATGAATTCTGGGGGAGTTGCT
30	ACTATTTGAGGCTTGTTTCTCTTCCttCCACTCAACTTTAACCCG
31	GTCCCTGCCTCTATATCTttAAAACGGATGACATATTTCCTTATT
32	TCCCTTTGATGCTCTGGATAGTAATttCCACTCAACTTTAACCCG
33	GTCCCTGCCTCTATATCTttTGGAAAACCCACCATTATATACTAA
34	TGTATTGAAATGAATGATGTCAGTTttCCACTCAACTTTAACCCG
	Scaffold_3.980
1	GAGGAGGGCAGCAAACGGaaTCAGCTCTTTCACATTTCCCAAAAG
2	AAAATCCATTGAGATCATTGTCATTtaGAAGAGTCTTCCTTTACG
3	GAGGAGGGCAGCAAACGGaaTCCATCTTTCAAAATGTTATTTCCA
4	GTCAATCTTGTGACCTCTTAAGCGCtaGAAGAGTCTTCCTTTACG
5	GAGGAGGGCAGCAAACGGaaCCATAACCTCTTCGTGATCCTTAGT
6	TTTTATTGCAAAACTCTTCAAGAATtaGAAGAGTCTTCCTTTACG
7	GAGGAGGGCAGCAAACGGaaTCATTCAAGTTGTCTTCGACCATCT
8	TTTTCGCATATAAACTTGACTACACtaGAAGAGTCTTCCTTTACG
9	GAGGAGGGCAGCAAACGGaaTCTTCGACAAACTGGAAATCAAATC
10	AACTGACGTTGTTGATTACTGGAGAtaGAAGAGTCTTCCTTTACG
11	GAGGAGGGCAGCAAACGGaaAATAGCAAAACTAGCTGAAAGAATT
12	TGAATTGAATTCAAATCCGCAATTCtaGAAGAGTCTTCCTTTACG
13	GAGGAGGGCAGCAAACGGaaATTAGAGTTAAATACCAAAGTTTTC
14	AAAA AATTTACTGGAAGAAGAAAGtaGAAGAGTCTTCCTTTACG
15	GAGGAGGGCAGCAAACGGaaAGATCTACTTCTAAGTAAGTTAGTC
16	TTTTCCATTTTAAACCACTTCAACAtaGAAGAGTCTTCCTTTACG
17	GAGGAGGGCAGCAAACGGaaCTGAGAAAGTTGCGAAAGGACTTAA
18	CCCAGTTTTCAGCCATCTTAGTGAAtaGAAGAGTCTTCCTTTACG
19	GAGGAGGGCAGCAAACGGaaGCTTTTAGAGCACATCACCATGAAA
20	TAGCTTGGCATTTTCAATATTCGGAtaGAAGAGTCTTCCTTTACG
21	GAGGAGGGCAGCAAACGGaaAGAGTTGTTAAATTTGAATTTTGAA
22	TCATCAACTTCAAAGTTTTCAAAGTtaGAAGAGTCTTCCTTTACG
23	GAGGAGGGCAGCAAACGGaaGTAAGTTTAAATGCTTCAATGTTTG
24	AAAACTCATTCGAGACATTGAACCTtaGAAGAGTCTTCCTTTACG
25	GAGGAGGGCAGCAAACGGaaACGAAGATGTGGGAAAGAGCTACTC
26	AAAACATCCACCATCTAAATGGAGCtaGAAGAGTCTTCCTTTACG
27	GAGGAGGGCAGCAAACGGaaTCTCCTGATGGTATATCGAGCAGTT
28	ACTTTCATATTGTCATGGAACAGCTtaGAAGAGTCTTCCTTTACG
29	GAGGAGGGCAGCAAACGGaaTGATCATTCCATCGATATTTGTCTT
30	AGTCCAAATGGTTATTTAGTATAGGtaGAAGAGTCTTCCTTTACG
31	GAGGAGGGCAGCAAACGGaaGAAGTCCATTGGCTCGAAATCTGTG
32	TTTTCGCAGCTTAGGTAGCGTTTTAtaGAAGAGTCTTCCTTTACG
33	GAGGAGGGCAGCAAACGGaaTCTTCAATACCATGGTTATCCAAAA
34	TACTCGTAATAAGAATTCAAGTACAtaGAAGAGTCTTCCTTTACG
35	GAGGAGGGCAGCAAACGGaaTAAACGGTCCTTCGATATCCAACTC
36	ACTTCTTAAGAACAGATGATCTCGCtaGAAGAGTCTTCCTTTACG
37	GAGGAGGGCAGCAAACGGaaATTTCAATATAAATTTGAAATTAAT
38	AAAACAAATACCTCAAGTTCTTGAAtaGAAGAGTCTTCCTTTACG
39	GAGGAGGGCAGCAAACGGaaCACTGAGGATAACATTGACAAATTT
40	GTAAAAGTTGTAAATTTTCAATGTTtaGAAGAGTCTTCCTTTACG
41	GAGGAGGGCAGCAAACGGaaGGATTTCATAGGTCCTAGAGCGTGC
42	AAAATCACTCAAGTTGACTAAATGAtaGAAGAGTCTTCCTTTACG
43	GAGGAGGGCAGCAAACGGaaTTCCTCGCTTTAAAATGCTCTAAAA
44	TTTTCTAATCTACAATTGTAGACAGtaGAAGAGTCTTCCTTTACG
45	GAGGAGGGCAGCAAACGGaaTAAGTCTTGTGACTCTGATATTTTG
46	AAAGAATGTGCCTCAGGGTGATGTTtaGAAGAGTCTTCCTTTACG
47	GAGGAGGGCAGCAAACGGaaAATGTCATCGATTCTTTCAATATAT
48	ATGACGGCCACTATTCTTAAGCACTtaGAAGAGTCTTCCTTTACG
49	GAGGAGGGCAGCAAACGGaaGCTTCAAAGTACCAGTTCTTACAAA
50	CAAATTTTGTCTTTGAGGTAATAATtaGAAGAGTCTTCCTTTACG
51	GAGGAGGGCAGCAAACGGaaGCATAACCTTGAAAATTTGTTGAAG
52	AAGGTAAGAACTTTACTTGGGATATtaGAAGAGTCTTCCTTTACG
	Scaffold_3.555
1	CCTCGTAAATCCTCATCAaaGTCAAAAGTAAATTTATTTTTATCG
2	TCAAGTCAAGTAGTCAGACCATTCAaaATCATCCAGTAAACCGCC
3	CCTCGTAAATCCTCATCAaaTGAACATTGTCAAATGAATTGTCAT
4	TTATCAAAAGGACCAAAAGCATCTTaaATCATCCAGTAAACCGCC
5	CCTCGTAAATCCTCATCAaaAACTAGACTTAGACTTGAGATTACT
6	TGCAAAACATTTCTAAGTCTTCACAaaATCATCCAGTAAACCGCC
7	CCTCGTAAATCCTCATCAaaATCAAAAATAAATTTACCATTAGTG
8	GTTAAATGGTTCATCAGACCATTCAaaATCATCCAGTAAACCGCC
9	CCTCGTAAATCCTCATCAaaACTGTATTACTATCAAAAGAACTGA
10	AAATCACTTTTAAAATCTAGTTCTTaaATCATCCAGTAAACCGCC
11	CCTCGTAAATCCTCATCAaaTCATCTTTTTGGAATTAAGTGGTAC
12	TTTTTGTATTGCAAGACATTAAAGGaaATCATCCAGTAAACCGCC
13	CCTCGTAAATCCTCATCAaaGGTAGGATTATGGAAGACAAATGTT
14	ATTACCGAATACAAAAGGCTTAACAaaATCATCCAGTAAACCGCC
15	CCTCGTAAATCCTCATCAaaACACTAGGTAAATGTCCGCTATTTT
16	TTTTTACTAAAATCAAAGGAATTTGaaATCATCCAGTAAACCGCC
17	CCTCGTAAATCCTCATCAaaTATCTGAAATGGAGTTTTCCATTGA
18	TAATTTTTAATAATAAAAAGTAAATaaATCATCCAGTAAACCGCC
19	CCTCGTAAATCCTCATCAaaAAGAGAATCTGCATGGTAAACTAAC
20	ACTTTCAGAATAAGAATAGCCTGAAaaATCATCCAGTAAACCGCC
21	CCTCGTAAATCCTCATCAaaTCATCTAATAGTTCCTCTAATTTCC
22	GAAATTTGTTTATGCAGCTCTTTCAaaATCATCCAGTAAACCGCC
23	CCTCGTAAATCCTCATCAaaGACATTCTTCCCACAAAACTGTTTG
24	AAAAATACAGTCTTCATTACATAAGaaATCATCCAGTAAACCGCC
25	CCTCGTAAATCCTCATCAaaCAAAACAAAAACCGTTGCTTTCTCA
26	ACTCTGGAGCTCAAATGTGAACCTTaaATCATCCAGTAAACCGCC
27	CCTCGTAAATCCTCATCAaaGAGAATCAGCACTCACATTATTGTC
28	GAAAAGTTAGCGCATCGATTTGCGGaaATCATCCAGTAAACCGCC
29	CCTCGTAAATCCTCATCAaaACTTTGCAACAATTCATTGGTGTTC
30	TCTGAGGACTGAGTTACCATAATCAaaATCATCCAGTAAACCGCC
31	CCTCGTAAATCCTCATCAaaAACTGATCCCTTTTAGGACCAGGAA
32	GAAGAGCATGGAGTACCTAAAAATAaaATCATCCAGTAAACCGCC
33	CCTCGTAAATCCTCATCAaaGTACTTTACCCTCAAAGACATGTTT
34	GTGATTCTGAAATATCATTTTTAAAaaATCATCCAGTAAACCGCC
35	CCTCGTAAATCCTCATCAaaCCTTTTTGTTAAATCTTGTAGACCA
36	TTCTTCTGAGCATTCCGTTTCCAAGaaATCATCCAGTAAACCGCC
37	CCTCGTAAATCCTCATCAaaTGAGCTGCTACCTTATCACAAAACA
38	TTTTTCTTCGGATCGTTGCTCGGAAaaATCATCCAGTAAACCGCC
39	CCTCGTAAATCCTCATCAaaACTTCCATTGATATGGTCCATCATT
40	CTTTACGGGAGATCTCCTCAAAAAGaaATCATCCAGTAAACCGCC
41	CCTCGTAAATCCTCATCAaaACACGAAGCCTCAGCAGTTGACGAA
42	ATTTTGATGAACCTTGGAGCGATTCaaATCATCCAGTAAACCGCC
43	CCTCGTAAATCCTCATCAaaCTATTACGATCAGATGCGGGAAAAT
44	TTAATATTAGTCCTGTTATTAGAAAaaATCATCCAGTAAACCGCC
45	CCTCGTAAATCCTCATCAaaTATTTGGGCATTTTCCATCCAATAA
46	TCGAAGAGACATCATTCCAAAATGTaaATCATCCAGTAAACCGCC
47	CCTCGTAAATCCTCATCAaaGAGGGTCTCCAGTTGAAACTCATTT
48	TAAATAGCCGGAATTATGACCAACAaaATCATCCAGTAAACCGCC
49	Scaffold_1.5029
50	GTCCCTGCCTCTATATCTttATATCTTAGGTCTGAAAGAATCCAC
51	TTACAATAATTTGGTACTAATTTCCttCCACTCAACTTTAACCCG
52	GTCCCTGCCTCTATATCTttCAAAAGGTTAACAAATAAGTATCAA
53	GTTGAATTAGATGTCGATATCTTGAttCCACTCAACTTTAACCCG
54	GTCCCTGCCTCTATATCTttGAAAGTAAGGACATCTTGCTACGAT
55	TTTGCATCCACCAGTTGTCAGATGAttCCACTCAACTTTAACCCG
56	GTCCCTGCCTCTATATCTttTCTTCCTTTCATGATATTGGCGAAT
57	TTTGATCAATTGTGATCTGGTCAATttCCACTCAACTTTAACCCG
58	GTCCCTGCCTCTATATCTttTGTGTGACAGGTTGTCTTTGGTGGC
59	ATTAGAAGCGATTCCTTGAGTTTATttCCACTCAACTTTAACCCG
60	GTCCCTGCCTCTATATCTttGAAGCTGGGTAGGTTTGCTCTGGTG
61	TTTTGATTGGTGGGCATTTGTCCTAttCCACTCAACTTTAACCCG
62	GTCCCTGCCTCTATATCTttTGACAGGTAAAATGGGTGTTGCGTA
63	GGGTTGAATAGGTAATGGGTTTTCGttCCACTCAACTTTAACCCG
64	GTCCCTGCCTCTATATCTttCTGTTGCTGCGATGTTGATTGGGTA
65	TTGTTGTGGTGTGGTATTGGTTGAGttCCACTCAACTTTAACCCG
66	GTCCCTGCCTCTATATCTttTGCGATCTTGATTGGGGAGCTACAA
67	GCACTGATTGTTGGATAGGTCTGTTttCCACTCAACTTTAACCCG
68	GTCCCTGCCTCTATATCTttTTGAGTTGAGTGGTTCCCTTACTAT
69	TTGTTTGCCGAAGAACTGCGCTTGGttCCACTCAACTTTAACCCG
70	GTCCCTGCCTCTATATCTttAGTTGGATATATAACTTTCGAGGGG
71	TGCTTGGTAGATCGTTTCTGGTGGTttCCACTCAACTTTAACCCG
72	GTCCCTGCCTCTATATCTttGTATGTTGCCGGGTGGTTGATTGTA
73	TCTACAGGGGCGCTTGGTATTGCGTttCCACTCAACTTTAACCCG
74	GTCCCTGCCTCTATATCTttGTGGTGTCGGTGATTGTAACGAAGC
75	AAGCGATGCTTGTTGGGTAGGTATAttCCACTCAACTTTAACCCG
76	GTCCCTGCCTCTATATCTttTGATGCGGTGATTGCTGGATACATC
77	GCTCGTTGGGTATTGTGAAGATTGTttCCACTCAACTTTAACCCG
78	GTCCCTGCCTCTATATCTttATGCTTGTTGTATATTGCGGCGATG
79	TGCTGCGATGTTGATTTGGTAGGTGttCCACTCAACTTTAACCCG
80	GTCCCTGCCTCTATATCTttATTGCGACGATGTTGATTTGGTATG
81	ATTGTGGAGGTGCAATGCTTGTTGTttCCACTCAACTTTAACCCG
82	GTCCCTGCCTCTATATCTttTGTTGTATATTGCTGAGACCTTGAT
83	AATGCTTGATTGTGAAGATGCAATAttCCACTCAACTTTAACCCG
84	GTCCCTGCCTCTATATCTttGCAATACTTGTTGTATATTGCTGCG
85	GGAGGTGCAATGCTTGATTGTGAAGttCCACTCAACTTTAACCCG
86	GTCCCTGCCTCTATATCTttGGCGAAGTACTGAGTTTGGTTTTGA
87	TTGATTGGGGAGGTACAATGCTTATttCCACTCAACTTTAACCCG
88	GTCCCTGCCTCTATATCTttGTTGGATATATAACTTTCGGAGTGA
89	TTTTGGTACATCGTTTCTGGTGGTGttCCACTCAACTTTAACCCG
90	GTCCCTGCCTCTATATCTttTATATTGTGGTGTAGTTGATTGTAA
91	CTACAGGTTGGCTTGGTATTGCATAttCCACTCAACTTTAACCCG
92	GTCCCTGCCTCTATATCTttTGGTGTCGTTGATTGTGTTGGTGCG
93	AGCGATGCTTGTTGGGTAGATATATttCCACTCAACTTTAACCCG
94	GTCCCTGCCTCTATATCTttGCGTAGTTATGCTGAATTGAACTGG
95	GATGTTGCATAATATTGTTGTGGTGttCCACTCAACTTTAACCCG
96	GTCCCTGCCTCTATATCTttGACAGGTACCTCTCCAGTGTTTGAT
97	AAAAGTAGGGGAGGTTGGGTTTGTGttCCACTCAACTTTAACCCG
98	GTCCCTGCCTCTATATCTttTATATAACTGGTTTTGGTTTCACTG
99	TAGGTAAGCTTTTGTAAAGGGGTGAttCCACTCAACTTTAACCCG
100	GTCCCTGCCTCTATATCTttCGATGCTTGTTGGGTTTACTTGGTT
101	TAGGTGCAATAGGTGATTGCAAAGGttCCACTCAACTTTAACCCG
102	GTCCCTGCCTCTATATCTttAGCTGTTGGGGTGGTTAGCTCAGGT
103	TGTTGAAGCGACGTTTGTTGGGTAGttCCACTCAACTTTAACCCG
104	GTCCCTGCCTCTATATCTttAAATTTTCAGCAGGTGTGCAGGTAA
105	GGTGTTGTATAAATTACTGATTTTGttCCACTCAACTTTAACCCG
106	GTCCCTGCCTCTATATCTttTGCTGCATGTTTGACAATTTTGTAC
107	GTGATGGTTTTAGTTGTGTAGGTCTttCCACTCAACTTTAACCCG
108	GTCCCTGCCTCTATATCTttTGCAGGTTTGTTTATTTCTTCGGAA
109	TGTTGGTTTTGGGTTGGAGACTGTTttCCACTCAACTTTAACCCG
110	GTCCCTGCCTCTATATCTttGCAGAAGGACCATACGAAGTATTTT
111	GTTGAATAATATTGGCGAATCCCAAttCCACTCAACTTTAACCCG
112	GTCCCTGCCTCTATATCTttATTGTTTATCAACAGTTTGTCTGAA
113	ATGCTTCAGTTATCTCAATTACCTCttCCACTCAACTTTAACCCG
114	GTCCCTGCCTCTATATCTttATGAGCATATTTTGTATTGCCAGTT
115	TTTTCCTCTTTTCAATACCCTATAGttCCACTCAACTTTAACCCG
116	GTCCCTGCCTCTATATCTttCGCGTACACTAAAAGTCGACAATTT
117	AGCTGGAGTTGAAGTATTGTACGATttCCACTCAACTTTAACCCG
118	GTCCCTGCCTCTATATCTttCACACATATTCTTTTCATTTGGGGC
119	TTCCTGAATGCACTGAAGAATATCTttCCACTCAACTTTAACCCG
120	GTCCCTGCCTCTATATCTttGAGAACTAATGGCAAATTACTTTCA
121	TTTTGTGCTATTATCAGACACCTCTttCCACTCAACTTTAACCCG
122	GTCCCTGCCTCTATATCTttTTTTCATCAATTACAAGTGGCGATT
123	TTTTCCATATCACTATTTCTGCTTGttCCACTCAACTTTAACCCG
124	GTCCCTGCCTCTATATCTttTTTGAATGGGTAATTCTATTGCAGT
125	CTTCATCAACTATATCATCTTCTGAttCCACTCAACTTTAACCCG
126	GTCCCTGCCTCTATATCTttAGTCGATTCATCAACGTCCATATTC
127	TTGAATTACGGTTGAATTAGAGTTTttCCACTCAACTTTAACCCG
128	GTCCCTGCCTCTATATCTttTGATCGACTAAATTGTCAAATATTT
129	TCATTTATCACAGGTTGCAAGTTTTttCCACTCAACTTTAACCCG
130	GTCCCTGCCTCTATATCTttATGCTCCTCAGGAATCAGCTCATCA
131	AAAACCTTCATCCATTTTAACTGTAttCCACTCAACTTTAACCCG
132	GTCCCTGCCTCTATATCTttGGATAGTCATCAAAACTTATATCCT
133	TTTTCTGATTTAAGCGATAGTTGATttCCACTCAACTTTAACCCG
134	GTCCCTGCCTCTATATCTttTCACTTTTCACCACATCATATTCCA
135	AAAACAGGAATTTCTTCAGGAACTTttCCACTCAACTTTAACCCG
136	GTCCCTGCCTCTATATCTttCATCTGAGTCTAAAGATATCACTTC
137	TGATTTCATGTCTGACATCGTCTTCttCCACTCAACTTTAACCCG
138	GTCCCTGCCTCTATATCTttTTTTCCGCTAAACACAATTTTGTAT
139	TTCACTGGGAAGTAAAACACAATGCttCCACTCAACTTTAACCCG
140	GTCCCTGCCTCTATATCTttTTCTCACAAGTTTGTATGGCGGAAT
141	TTTTCCTTTTGATGGTGTCCTTGATttCCACTCAACTTTAACCCG
142	GTCCCTGCCTCTATATCTttTGCATATTTGTTCAATATGTATACT
143	AAAACTTGTAGCGCTTCGAGAAAATttCCACTCAACTTTAACCCG
144	GTCCCTGCCTCTATATCTttAAGTAAGCACTGTAAAAGATGTTCC
145	CGTTTTAAATTCTTTTAATATTTTCttCCACTCAACTTTAACCCG
146	GTCCCTGCCTCTATATCTttCCCACAAGGAAATACATCCTTTATC
147	TTTTGTTGGGTTACATCCGCTGGAAttCCACTCAACTTTAACCCG
148	GTCCCTGCCTCTATATCTttGTCTGAGTCGTCAATGAAAATAGTC
149	TTTTGCATTCTCTACGATCTCAACAttCCACTCAACTTTAACCCG
150	GTCCCTGCCTCTATATCTttAAACTATATATCACTGATTTATCTT
151	GACTCTTTAAGTAAATCGGGATCCAttCCACTCAACTTTAACCCG
